# Supplementary material for: Analysis of factors affecting visual comfort in hotel lobby
Source: PLoS One. 2023 Jan 19;18(1):e0280398. doi: 10.1371/journal.pone.0280398 (PMC9851505; doi:10.1371/journal.pone.0280398)
Supplement: S1 Data — (CSV) [file pone.0280398.s003.csv]

participants	gender	light	color	style	music	Average Pupil Diameter	Fixation Count	Saccade Count	Saccade Amplitude Average	comfort
S1	female	bright	cool color	Chinese style	Chinese style music	6.366666667	6	8	24.6	4
S1	female	dark	cool color	European style	Chinese style music	7.425	4	4	22	2
S1	female	dark	warm color	Chinese style	Chinese style music	7.133333333	3	4	82	2
S1	female	normal	cool color	European style	Chinese style music	6.64	5	7	18.5	4
S1	female	bright	warm color	Chinese style	Chinese style music	6.725	4	7	42.2	5
S1	female	dark	cool color	Chinese style	Chinese style music	7	1	3	97.6	2
S1	female	dark	warm color	European style	Chinese style music	7.4	1	5	45.5	1
S1	female	bright	cool color	European style	Chinese style music	6.466666667	3	5	36.1	2
S1	female	normal	warm color	Chinese style	Chinese style music	7.75	2	3	52.7	6
S1	female	bright	warm color	European style	Chinese style music	6.385714286	7	7	55.4	3
S1	female	normal	cool color	Chinese style	Chinese style music	7.05	4	5	62.1	4
S1	female	normal	warm color	European style	Chinese style music	6.65	2	5	44.2	6
S1	female	bright	cool color	Chinese style	European style music	6.8	4	5	105.5	4
S1	female	dark	cool color	European style	European style music	6.266666667	3	5	74.9	2
S1	female	dark	warm color	Chinese style	European style music	7.2	3	5	54.5	2
S1	female	normal	cool color	European style	European style music	6	1	3	99.9	4
S1	female	bright	warm color	Chinese style	European style music	6.52	5	6	52.3	4
S1	female	dark	cool color	Chinese style	European style music	7.366666667	3	4	62.1	2
S1	female	dark	warm color	European style	European style music	6.6	3	4	23.9	1
S1	female	bright	cool color	European style	European style music	5.666666667	3	3	41.2	3
S1	female	normal	warm color	Chinese style	European style music	7.2	5	6	133.3	5
S1	female	bright	warm color	European style	European style music	5.5	2	3	90.1	5
S1	female	normal	cool color	Chinese style	European style music	6.875	4	5	54.8	4
S1	female	normal	warm color	European style	European style music	6.2	1	4	403.1	6
S2	female	bright	cool color	Chinese style	Chinese style music	4.475	20	20	12.8	5
S2	female	dark	cool color	European style	Chinese style music	5.672727273	11	12	11.9	1
S2	female	dark	warm color	Chinese style	Chinese style music	5.533333333	6	6	8.2	1
S2	female	normal	cool color	European style	Chinese style music	5.11	10	9	13.4	6
S2	female	bright	warm color	Chinese style	Chinese style music	4.642307692	26	26	16.9	5
S2	female	dark	cool color	Chinese style	Chinese style music	5.3	6	5	13.2	1
S2	female	dark	warm color	European style	Chinese style music	5.95	8	8	31.1	1
S2	female	bright	cool color	European style	Chinese style music	4.546153846	13	14	8.1	3
S2	female	normal	warm color	Chinese style	Chinese style music	4.921052632	19	20	15.7	6
S2	female	bright	warm color	European style	Chinese style music	4.405555556	18	17	5.8	6
S2	female	normal	cool color	Chinese style	Chinese style music	4.936363636	11	11	21.9	4
S2	female	normal	warm color	European style	Chinese style music	4.955555556	18	18	9.3	5
S2	female	bright	cool color	Chinese style	European style music	4.333333333	9	10	47.5	6
S2	female	dark	cool color	European style	European style music	5.490909091	11	11	27.7	2
S2	female	dark	warm color	Chinese style	European style music	5.366666667	9	10	151.1	2
S2	female	normal	cool color	European style	European style music	5.1	11	10	11.4	5
S2	female	bright	warm color	Chinese style	European style music	4.375	8	9	48.2	5
S2	female	dark	cool color	Chinese style	European style music	5.475	4	6	64.8	1
S2	female	dark	warm color	European style	European style music	5.788888889	9	8	7.3	2
S2	female	bright	cool color	European style	European style music	4.6	10	11	6.8	3
S2	female	normal	warm color	Chinese style	European style music	5.2	4	4	90.7	6
S2	female	bright	warm color	European style	European style music	4.278571429	14	13	9.5	4
S2	female	normal	cool color	Chinese style	European style music	5.016666667	6	7	79.4	5
S2	female	normal	warm color	European style	European style music	4.98	10	10	13.7	5
S3	female	bright	cool color	Chinese style	Chinese style music	4.65	6	8	23	6
S3	female	dark	cool color	European style	Chinese style music	6.23	1	1	294.2	2
S3	female	dark	warm color	Chinese style	Chinese style music	6.02	0	1	441.3	2
S3	female	normal	cool color	European style	Chinese style music	5.3	4	4	79.9	5
S3	female	bright	warm color	Chinese style	Chinese style music	4.809090909	11	12	5.2	6
S3	female	dark	cool color	Chinese style	Chinese style music	5.55	2	4	102.1	1
S3	female	dark	warm color	European style	Chinese style music	6.45	3	3	219	1
S3	female	bright	cool color	European style	Chinese style music	4.85	8	10	33.2	5
S3	female	normal	warm color	Chinese style	Chinese style music	5.166666667	6	7	30	4
S3	female	bright	warm color	European style	Chinese style music	5.183333333	6	7	27.4	6
S3	female	normal	cool color	Chinese style	Chinese style music	5.283333333	6	7	57	4
S3	female	normal	warm color	European style	Chinese style music	5.066666667	3	4	62.4	5
S3	female	bright	cool color	Chinese style	European style music	4.766666667	9	12	35.6	6
S3	female	dark	cool color	European style	European style music	6	1	2	144.8	3
S3	female	dark	warm color	Chinese style	European style music	6	1	9	149.1	2
S3	female	normal	cool color	European style	European style music	5.14	5	6	47.6	5
S3	female	bright	warm color	Chinese style	European style music	5.12	10	11	66.5	7
S3	female	dark	cool color	Chinese style	European style music	6.62	0	3	133.1	2
S3	female	dark	warm color	European style	European style music	5.8	3	3	65.8	2
S3	female	bright	cool color	European style	European style music	4.7625	8	9	22.7	5
S3	female	normal	warm color	Chinese style	European style music	5.244444444	9	10	143.6	6
S3	female	bright	warm color	European style	European style music	4.855555556	9	10	12.8	6
S3	female	normal	cool color	Chinese style	European style music	5.244444444	9	9	63.6	5
S3	female	normal	warm color	European style	European style music	5.209090909	11	14	13.7	5
S4	female	bright	cool color	Chinese style	Chinese style music	4.413333333	15	14	10.4	5
S4	female	dark	cool color	European style	Chinese style music	6.765384615	26	30	12	2
S4	female	dark	warm color	Chinese style	Chinese style music	5.8875	8	9	43.5	1
S4	female	normal	cool color	European style	Chinese style music	5.866666667	15	14	2.1	5
S4	female	bright	warm color	Chinese style	Chinese style music	5.093333333	15	14	7.5	4
S4	female	dark	cool color	Chinese style	Chinese style music	5.854545455	11	11	6.4	2
S4	female	dark	warm color	European style	Chinese style music	6.75	14	14	3.7	3
S4	female	bright	cool color	European style	Chinese style music	5.227777778	18	18	3.1	4
S4	female	normal	warm color	Chinese style	Chinese style music	5.35	12	11	7.9	6
S4	female	bright	warm color	European style	Chinese style music	4.93	10	10	5.4	4
S4	female	normal	cool color	Chinese style	Chinese style music	5.58	10	9	3.4	5
S4	female	normal	warm color	European style	Chinese style music	5.735	20	20	8.1	5
S4	female	bright	cool color	Chinese style	European style music	4.954166667	24	26	68.5	6
S4	female	dark	cool color	European style	European style music	6.2	18	18	3.6	2
S4	female	dark	warm color	Chinese style	European style music	6.461538462	13	13	75.1	2
S4	female	normal	cool color	European style	European style music	5.46875	16	15	3	6
S4	female	bright	warm color	Chinese style	European style music	4.775	12	11	21.7	4
S4	female	dark	cool color	Chinese style	European style music	6.009090909	11	10	28.4	2
S4	female	dark	warm color	European style	European style music	6.4	17	16	5.8	1
S4	female	bright	cool color	European style	European style music	5.076923077	13	14	4.6	3
S4	female	normal	warm color	Chinese style	European style music	5.49	10	10	47.1	6
S4	female	bright	warm color	European style	European style music	4.684615385	13	13	7.6	4
S4	female	normal	cool color	Chinese style	European style music	4.806666667	15	14	19	5
S4	female	normal	warm color	European style	European style music	5.625	16	16	4.6	6
S5	female	bright	cool color	Chinese style	Chinese style music	5.333333333	19	23	20	5
S5	female	dark	cool color	European style	Chinese style music	5.85	2	3	101.7	2
S5	female	dark	warm color	Chinese style	Chinese style music	6.433333333	3	2	225	3
S5	female	normal	cool color	European style	Chinese style music	5.671428571	14	17	19.6	4
S5	female	bright	warm color	Chinese style	Chinese style music	5.206666667	15	17	9	6
S5	female	dark	cool color	Chinese style	Chinese style music	6.4	2	4	218.6	2
S5	female	dark	warm color	European style	Chinese style music	6.4	1	4	121	3
S5	female	bright	cool color	European style	Chinese style music	5.191666667	12	16	19.3	4
S5	female	normal	warm color	Chinese style	Chinese style music	5.425	4	6	44.2	7
S5	female	bright	warm color	European style	Chinese style music	5.175	12	13	7.5	6
S5	female	normal	cool color	Chinese style	Chinese style music	5.256	25	27	13.9	6
S5	female	normal	warm color	European style	Chinese style music	5.535294118	17	19	15.8	7
S5	female	bright	cool color	Chinese style	European style music	5.225	8	9	63	6
S5	female	dark	cool color	European style	European style music	6.233333333	6	8	40.2	3
S5	female	dark	warm color	Chinese style	European style music	6.325	4	7	134.1	2
S5	female	normal	cool color	European style	European style music	5.671428571	7	8	4.3	6
S5	female	bright	warm color	Chinese style	European style music	5.8	7	9	73.1	5
S5	female	dark	cool color	Chinese style	European style music	6.466666667	3	4	43	3
S5	female	dark	warm color	European style	European style music	6.05	2	3	63.7	2
S5	female	bright	cool color	European style	European style music	5.45	8	9	19.8	6
S5	female	normal	warm color	Chinese style	European style music	5.7	3	5	61.8	7
S5	female	bright	warm color	European style	European style music	5.6	7	8	3.9	5
S5	female	normal	cool color	Chinese style	European style music	5.5	8	9	46.4	6
S5	female	normal	warm color	European style	European style music	5.555555556	9	9	9.7	5
S6	female	bright	cool color	Chinese style	Chinese style music	5.122222222	9	8	6.3	5
S6	female	dark	cool color	European style	Chinese style music	6.516666667	18	20	4.6	2
S6	female	dark	warm color	Chinese style	Chinese style music	6.221428571	14	13	1.8	2
S6	female	normal	cool color	European style	Chinese style music	5.76	15	15	9.4	5
S6	female	bright	warm color	Chinese style	Chinese style music	5.6625	16	15	1.3	6
S6	female	dark	cool color	Chinese style	Chinese style music	6.475	8	8	14.2	1
S6	female	dark	warm color	European style	Chinese style music	6.544444444	9	9	6.7	1
S6	female	bright	cool color	European style	Chinese style music	5.681818182	11	10	8.5	3
S6	female	normal	warm color	Chinese style	Chinese style music	5.935714286	14	15	4.8	5
S6	female	bright	warm color	European style	Chinese style music	5.433333333	9	8	4.5	4
S6	female	normal	cool color	Chinese style	Chinese style music	5.653333333	15	15	4.7	4
S6	female	normal	warm color	European style	Chinese style music	5.66	15	15	6.7	5
S6	female	bright	cool color	Chinese style	European style music	5.322222222	9	9	28.6	4
S6	female	dark	cool color	European style	European style music	6.241666667	12	13	5.1	2
S6	female	dark	warm color	Chinese style	European style music	6.427272727	11	13	25.9	1
S6	female	normal	cool color	European style	European style music	5.75625	16	15	2.6	4
S6	female	bright	warm color	Chinese style	European style music	5.95	6	7	29.8	3
S6	female	dark	cool color	Chinese style	European style music	6.175	4	3	27.8	2
S6	female	dark	warm color	European style	European style music	6.430769231	13	14	2.8	2
S6	female	bright	cool color	European style	European style music	5.71	10	11	7.1	3
S6	female	normal	warm color	Chinese style	European style music	5.883333333	12	12	37.8	4
S6	female	bright	warm color	European style	European style music	5.28	15	15	2.5	4
S6	female	normal	cool color	Chinese style	European style music	5.928571429	14	15	21.5	5
S6	female	normal	warm color	European style	European style music	5.80625	16	16	5.9	5
S7	female	bright	cool color	Chinese style	Chinese style music	4.773333333	15	16	15.5	5
S7	female	dark	cool color	European style	Chinese style music	5.466666667	6	9	43.7	3
S7	female	dark	warm color	Chinese style	Chinese style music	5.5	11	12	13.6	4
S7	female	normal	cool color	European style	Chinese style music	5.1	6	8	11.6	4
S7	female	bright	warm color	Chinese style	Chinese style music	5.285714286	7	8	12.3	5
S7	female	dark	cool color	Chinese style	Chinese style music	5.6	1	10	30.7	3
S7	female	dark	warm color	European style	Chinese style music	5.7	1	6	43	2
S7	female	bright	cool color	European style	Chinese style music	4.625	8	10	8.3	5
S7	female	normal	warm color	Chinese style	Chinese style music	5.085714286	7	7	9.3	4
S7	female	bright	warm color	European style	Chinese style music	4.8	6	6	14.7	6
S7	female	normal	cool color	Chinese style	Chinese style music	5.530769231	13	15	9.7	5
S7	female	normal	warm color	European style	Chinese style music	5.11	10	13	13.6	4
S7	female	bright	cool color	Chinese style	European style music	4.888732394	71	79	117.9	4
S7	female	dark	cool color	European style	European style music	5.25	14	16	14.5	3
S7	female	dark	warm color	Chinese style	European style music	5.685714286	7	11	98	3
S7	female	normal	cool color	European style	European style music	5.128571429	7	8	9.2	5
S7	female	bright	warm color	Chinese style	European style music	4.983333333	6	9	64.7	5
S7	female	dark	cool color	Chinese style	European style music	5.6	2	10	121.7	3
S7	female	dark	warm color	European style	European style music	5.716666667	6	9	27.4	3
S7	female	bright	cool color	European style	European style music	4.818181818	11	12	14.6	5
S7	female	normal	warm color	Chinese style	European style music	5.15	2	2	51.9	4
S7	female	bright	warm color	European style	European style music	4.754545455	11	10	6.9	6
S7	female	normal	cool color	Chinese style	European style music	5.25	8	11	84	4
S7	female	normal	warm color	European style	European style music	5.1	10	12	20.5	5
S8	female	bright	cool color	Chinese style	Chinese style music	5.253333333	30	30	7.3	5
S8	female	dark	cool color	European style	Chinese style music	6.478787879	33	37	8.2	1
S8	female	dark	warm color	Chinese style	Chinese style music	6.494117647	17	18	9.7	3
S8	female	normal	cool color	European style	Chinese style music	5.895238095	21	23	8.9	6
S8	female	bright	warm color	Chinese style	Chinese style music	5.4	11	10	5.8	7
S8	female	dark	cool color	Chinese style	Chinese style music	6.423529412	17	16	9.3	3
S8	female	dark	warm color	European style	Chinese style music	6.6375	8	7	4.5	2
S8	female	bright	cool color	European style	Chinese style music	5.52	15	16	11.7	4
S8	female	normal	warm color	Chinese style	Chinese style music	5.633333333	9	9	12.3	6
S8	female	bright	warm color	European style	Chinese style music	5.422222222	9	8	4.3	7
S8	female	normal	cool color	Chinese style	Chinese style music	5.47	20	19	8.5	5
S8	female	normal	warm color	European style	Chinese style music	5.773684211	19	20	7.2	5
S8	female	bright	cool color	Chinese style	European style music	5.342307692	26	26	21.6	6
S8	female	dark	cool color	European style	European style music	6.503846154	26	28	7.7	3
S8	female	dark	warm color	Chinese style	European style music	6.39375	16	16	18.7	3
S8	female	normal	cool color	European style	European style music	5.78	15	15	7.6	5
S8	female	bright	warm color	Chinese style	European style music	5.346666667	15	14	28.1	7
S8	female	dark	cool color	Chinese style	European style music	6.592857143	14	15	57.3	4
S8	female	dark	warm color	European style	European style music	6.695454545	22	21	8.7	3
S8	female	bright	cool color	European style	European style music	5.276923077	13	14	10.9	5
S8	female	normal	warm color	Chinese style	European style music	5.80625	16	17	61.2	5
S8	female	bright	warm color	European style	European style music	5.35	16	17	8.5	7
S8	female	normal	cool color	Chinese style	European style music	5.846666667	15	17	38.6	5
S8	female	normal	warm color	European style	European style music	5.7	26	26	6.4	6
S9	female	bright	cool color	Chinese style	Chinese style music	4.3	16	16	2.8	5
S9	female	dark	cool color	European style	Chinese style music	3.9	12	13	8	3
S9	female	dark	warm color	Chinese style	Chinese style music	5.063636364	11	10	7.5	4
S9	female	normal	cool color	European style	Chinese style music	4.073333333	15	16	3.6	4
S9	female	bright	warm color	Chinese style	Chinese style music	4.255555556	9	9	16.4	5
S9	female	dark	cool color	Chinese style	Chinese style music	5.2	15	15	2.1	3
S9	female	dark	warm color	European style	Chinese style music	4.561538462	11	10	8.1	4
S9	female	bright	cool color	European style	Chinese style music	5.208333333	13	14	5.5	2
S9	female	normal	warm color	Chinese style	Chinese style music	4.608333333	12	13	9.1	3
S9	female	bright	warm color	European style	Chinese style music	4.513333333	15	15	3.7	4
S9	female	normal	cool color	Chinese style	Chinese style music	4.3	13	12	6.2	2
S9	female	normal	warm color	European style	Chinese style music	5.490909091	13	12	3.9	1
S9	female	bright	cool color	Chinese style	European style music	3.908333333	12	11	21.6	4
S9	female	dark	cool color	European style	European style music	4.4	10	11	15.2	3
S9	female	dark	warm color	Chinese style	European style music	4.975	16	15	12.8	3
S9	female	normal	cool color	European style	European style music	4	5	5	8.6	4
S9	female	bright	warm color	Chinese style	European style music	3.923076923	13	12	29.1	2
S9	female	dark	cool color	Chinese style	European style music	4.925	12	13	31	1
S9	female	dark	warm color	European style	European style music	4.4375	14	15	9.8	3
S9	female	bright	cool color	European style	European style music	5.12	4	5	17.1	2
S9	female	normal	warm color	Chinese style	European style music	4.571428571	14	14	45.4	1
S9	female	bright	warm color	European style	European style music	4.44	10	11	14.7	1
S9	female	normal	cool color	Chinese style	European style music	4.258333333	12	12	29.7	1
S9	female	normal	warm color	European style	European style music	5.085714286	8	8	13.3	1
S10	female	bright	cool color	Chinese style	Chinese style music	3.862857143	35	35	6.6	5
S10	female	dark	cool color	European style	Chinese style music	5.13125	16	16	5.6	2
S10	female	dark	warm color	Chinese style	Chinese style music	4.64	5	4	5.1	2
S10	female	normal	cool color	European style	Chinese style music	4.354545455	11	12	4.3	5
S10	female	bright	warm color	Chinese style	Chinese style music	3.690909091	11	10	10.4	4
S10	female	dark	cool color	Chinese style	Chinese style music	4.566666667	6	7	15.6	2
S10	female	dark	warm color	European style	Chinese style music	5.045454545	11	10	7.1	2
S10	female	bright	cool color	European style	Chinese style music	4.125	8	8	13	4
S10	female	normal	warm color	Chinese style	Chinese style music	4.185714286	14	14	5.5	4
S10	female	bright	warm color	European style	Chinese style music	3.933333333	6	6	5	5
S10	female	normal	cool color	Chinese style	Chinese style music	4.053333333	15	15	4.4	3
S10	female	normal	warm color	European style	Chinese style music	4.484615385	13	14	11.7	6
S10	female	bright	cool color	Chinese style	European style music	4.125	20	20	130	4
S10	female	dark	cool color	European style	European style music	5.333333333	15	18	8.7	2
S10	female	dark	warm color	Chinese style	European style music	4.94	15	14	16.7	2
S10	female	normal	cool color	European style	European style music	4.476923077	13	12	7	5
S10	female	bright	warm color	Chinese style	European style music	4.09	10	10	77.4	5
S10	female	dark	cool color	Chinese style	European style music	4.766666667	3	4	155.3	3
S10	female	dark	warm color	European style	European style music	5.261538462	13	14	5.6	1
S10	female	bright	cool color	European style	European style music	4.066666667	18	18	13.8	3
S10	female	normal	warm color	Chinese style	European style music	4.65	10	12	38.2	4
S10	female	bright	warm color	European style	European style music	3.8	12	12	16.3	5
S10	female	normal	cool color	Chinese style	European style music	4.5	11	12	34.7	4
S10	female	normal	warm color	European style	European style music	4.384615385	13	12	9.3	5
S11	female	bright	cool color	Chinese style	Chinese style music	4.33	10	10	12.8	2
S11	female	dark	cool color	European style	Chinese style music	5.742105263	19	18	4.2	2
S11	female	dark	warm color	Chinese style	Chinese style music	5.5	8	8	10	1
S11	female	normal	cool color	European style	Chinese style music	5.344444444	9	9	19.6	3
S11	female	bright	warm color	Chinese style	Chinese style music	4.533333333	9	10	8.8	2
S11	female	dark	cool color	Chinese style	Chinese style music	5.628571429	7	10	15.4	1
S11	female	dark	warm color	European style	Chinese style music	6.125	4	5	23.8	1
S11	female	bright	cool color	European style	Chinese style music	5.56	5	6	16	2
S11	female	normal	warm color	Chinese style	Chinese style music	5.15	8	9	26.2	4
S11	female	bright	warm color	European style	Chinese style music	5.042857143	7	7	10.8	3
S11	female	normal	cool color	Chinese style	Chinese style music	4.842857143	7	7	15.3	5
S11	female	normal	warm color	European style	Chinese style music	5.141176471	17	17	4.7	4
S11	female	bright	cool color	Chinese style	European style music	4.354545455	11	14	32.3	5
S11	female	dark	cool color	European style	European style music	5.64	5	7	34.6	1
S11	female	dark	warm color	Chinese style	European style music	5.54	5	5	43.7	2
S11	female	normal	cool color	European style	European style music	5.071428571	7	6	20	4
S11	female	bright	warm color	Chinese style	European style music	4.65	6	6	26.7	3
S11	female	dark	cool color	Chinese style	European style music	5.82	5	9	70	2
S11	female	dark	warm color	European style	European style music	5.883333333	6	7	12.5	2
S11	female	bright	cool color	European style	European style music	5.083333333	6	5	11.7	3
S11	female	normal	warm color	Chinese style	European style music	5.32	5	5	20.1	6
S11	female	bright	warm color	European style	European style music	4.609090909	11	10	2.6	3
S11	female	normal	cool color	Chinese style	European style music	5.2	10	10	36	5
S11	female	normal	warm color	European style	European style music	4.84	15	16	4.5	5
S12	female	bright	cool color	Chinese style	Chinese style music	4.413333333	15	17	7.7	5
S12	female	dark	cool color	European style	Chinese style music	5.947826087	23	24	10.6	3
S12	female	dark	warm color	Chinese style	Chinese style music	5.554545455	11	12	10.4	2
S12	female	normal	cool color	European style	Chinese style music	5.229411765	17	18	5.5	4
S12	female	bright	warm color	Chinese style	Chinese style music	4.777272727	22	23	7.1	5
S12	female	dark	cool color	Chinese style	Chinese style music	5.636363636	11	12	11.7	2
S12	female	dark	warm color	European style	Chinese style music	5.969230769	13	14	11.4	2
S12	female	bright	cool color	European style	Chinese style music	4.646666667	15	15	5.8	3
S12	female	normal	warm color	Chinese style	Chinese style music	5.3125	24	24	5.6	4
S12	female	bright	warm color	European style	Chinese style music	4.582352941	17	16	4.3	4
S12	female	normal	cool color	Chinese style	Chinese style music	5.088888889	27	28	8	4
S12	female	normal	warm color	European style	Chinese style music	5.091304348	23	23	3.6	3
S12	female	bright	cool color	Chinese style	European style music	4.290909091	22	23	34.9	4
S12	female	dark	cool color	European style	European style music	5.705882353	17	17	6	2
S12	female	dark	warm color	Chinese style	European style music	5.541176471	17	16	58.4	2
S12	female	normal	cool color	European style	European style music	5.105882353	17	16	5.1	3
S12	female	bright	warm color	Chinese style	European style music	4.841176471	17	17	35.1	6
S12	female	dark	cool color	Chinese style	European style music	5.570588235	17	18	44.8	3
S12	female	dark	warm color	European style	European style music	5.773333333	15	14	6.8	2
S12	female	bright	cool color	European style	European style music	4.583333333	12	13	9	2
S12	female	normal	warm color	Chinese style	European style music	5.03125	16	17	32.3	4
S12	female	bright	warm color	European style	European style music	4.305555556	18	17	5.3	5
S12	female	normal	cool color	Chinese style	European style music	4.995833333	24	25	35.8	4
S12	female	normal	warm color	European style	European style music	5.147826087	23	23	7.2	4
S13	female	bright	cool color	Chinese style	Chinese style music	4.288888889	18	20	6.2	5
S13	female	dark	cool color	European style	Chinese style music	4.983333333	6	8	27.7	1
S13	female	dark	warm color	Chinese style	Chinese style music	5.323076923	13	14	20	1
S13	female	normal	cool color	European style	Chinese style music	4.586666667	15	15	11.3	6
S13	female	bright	warm color	Chinese style	Chinese style music	4.183333333	12	14	10.7	6
S13	female	dark	cool color	Chinese style	Chinese style music	5.516666667	6	8	28.9	1
S13	female	dark	warm color	European style	Chinese style music	5.418181818	11	12	38.5	1
S13	female	bright	cool color	European style	Chinese style music	4.176190476	21	21	7.9	5
S13	female	normal	warm color	Chinese style	Chinese style music	4.605882353	17	19	11.1	5
S13	female	bright	warm color	European style	Chinese style music	4.154545455	11	11	4.3	6
S13	female	normal	cool color	Chinese style	Chinese style music	4.684615385	13	14	6	5
S13	female	normal	warm color	European style	Chinese style music	4.657142857	21	22	8.5	5
S13	female	bright	cool color	Chinese style	European style music	4.346666667	75	82	51.1	2
S13	female	dark	cool color	European style	European style music	5.355555556	18	18	10.4	1
S13	female	dark	warm color	Chinese style	European style music	5.17	10	11	118.5	1
S13	female	normal	cool color	European style	European style music	4.572222222	18	19	10	6
S13	female	bright	warm color	Chinese style	European style music	4.316666667	30	32	54.9	6
S13	female	dark	cool color	Chinese style	European style music	5.15	4	6	86.2	1
S13	female	dark	warm color	European style	European style music	5.445454545	11	12	9.3	1
S13	female	bright	cool color	European style	European style music	4.1	12	11	2.8	5
S13	female	normal	warm color	Chinese style	European style music	4.766666667	27	29	49.1	5
S13	female	bright	warm color	European style	European style music	4.184615385	13	14	4.5	5
S13	female	normal	cool color	Chinese style	European style music	4.673076923	26	27	38.3	5
S13	female	normal	warm color	European style	European style music	4.65	14	16	7.2	5
S14	female	bright	cool color	Chinese style	Chinese style music	4.711111111	9	8	1.6	6
S14	female	dark	cool color	European style	Chinese style music	6.372727273	11	13	20.1	3
S14	female	dark	warm color	Chinese style	Chinese style music	5.8	9	8	2.8	2
S14	female	normal	cool color	European style	Chinese style music	5.735	20	23	5	5
S14	female	bright	warm color	Chinese style	Chinese style music	5	10	9	2.5	6
S14	female	dark	cool color	Chinese style	Chinese style music	5.833333333	9	9	2.4	3
S14	female	dark	warm color	European style	Chinese style music	6.457142857	7	8	10.2	2
S14	female	bright	cool color	European style	Chinese style music	5.538888889	18	17	1.9	4
S14	female	normal	warm color	Chinese style	Chinese style music	5.4	13	13	5.5	5
S14	female	bright	warm color	European style	Chinese style music	5.123076923	13	12	2.3	5
S14	female	normal	cool color	Chinese style	Chinese style music	5	14	13	2.4	5
S14	female	normal	warm color	European style	Chinese style music	5.7625	16	15	2.7	4
S14	female	bright	cool color	Chinese style	European style music	4.75	12	12	13.7	6
S14	female	dark	cool color	European style	European style music	6.04	10	9	0.6	2
S14	female	dark	warm color	Chinese style	European style music	5.74	10	10	41.3	2
S14	female	normal	cool color	European style	European style music	5.385714286	14	13	0.7	5
S14	female	bright	warm color	Chinese style	European style music	5	13	13	8.3	5
S14	female	dark	cool color	Chinese style	European style music	5.93	10	11	25.2	3
S14	female	dark	warm color	European style	European style music	6.275	8	8	9	2
S14	female	bright	cool color	European style	European style music	5.221428571	14	15	1	5
S14	female	normal	warm color	Chinese style	European style music	5.430769231	13	13	17	5
S14	female	bright	warm color	European style	European style music	5.114285714	7	6	2.6	6
S14	female	normal	cool color	Chinese style	European style music	5.13	20	19	14.6	5
S14	female	normal	warm color	European style	European style music	5.304545455	22	22	3.6	5
S15	female	bright	cool color	Chinese style	Chinese style music	5.1875	8	9	7.8	4
S15	female	dark	cool color	European style	Chinese style music	5.723076923	13	14	5.7	2
S15	female	dark	warm color	Chinese style	Chinese style music	5.75	6	7	15	2
S15	female	normal	cool color	European style	Chinese style music	5.3	7	7	2.6	4
S15	female	bright	warm color	Chinese style	Chinese style music	5.0625	8	8	10.1	3
S15	female	dark	cool color	Chinese style	Chinese style music	5.775	4	5	33.3	1
S15	female	dark	warm color	European style	Chinese style music	5.75	8	8	6.9	1
S15	female	bright	cool color	European style	Chinese style music	5.222222222	9	8	7	1
S15	female	normal	warm color	Chinese style	Chinese style music	5.5625	8	9	12.8	5
S15	female	bright	warm color	European style	Chinese style music	5.054545455	11	10	3.8	6
S15	female	normal	cool color	Chinese style	Chinese style music	5.54	10	11	13.1	6
S15	female	normal	warm color	European style	Chinese style music	5.384615385	13	14	9.3	7
S15	female	bright	cool color	Chinese style	European style music	5.126315789	19	19	34	3
S15	female	dark	cool color	European style	European style music	5.77	10	10	3.3	2
S15	female	dark	warm color	Chinese style	European style music	5.7	5	6	55.2	2
S15	female	normal	cool color	European style	European style music	5.5	13	14	5.8	6
S15	female	bright	warm color	Chinese style	European style music	5.323076923	13	14	93.6	4
S15	female	dark	cool color	Chinese style	European style music	5.8	2	3	89.6	2
S15	female	dark	warm color	European style	European style music	5.95	8	9	9.9	1
S15	female	bright	cool color	European style	European style music	5.172727273	11	10	1.6	2
S15	female	normal	warm color	Chinese style	European style music	5.366666667	3	4	150	5
S15	female	bright	warm color	European style	European style music	5.26	10	11	3	7
S15	female	normal	cool color	Chinese style	European style music	5.4	12	14	35.3	5
S15	female	normal	warm color	European style	European style music	5.3	13	15	5	6
S16	female	bright	cool color	Chinese style	Chinese style music	5.028571429	7	7	4.2	5
S16	female	dark	cool color	European style	Chinese style music	6.341666667	12	13	7.7	2
S16	female	dark	warm color	Chinese style	Chinese style music	6.042857143	7	8	7.3	1
S16	female	normal	cool color	European style	Chinese style music	5.811111111	9	9	3.6	3
S16	female	bright	warm color	Chinese style	Chinese style music	5.371428571	7	7	2.9	6
S16	female	dark	cool color	Chinese style	Chinese style music	6.242857143	7	8	10.2	2
S16	female	dark	warm color	European style	Chinese style music	6.91	20	22	11.8	1
S16	female	bright	cool color	European style	Chinese style music	5.328571429	7	7	6	5
S16	female	normal	warm color	Chinese style	Chinese style music	5.6	9	9	2.4	4
S16	female	bright	warm color	European style	Chinese style music	4.9125	8	8	4.3	6
S16	female	normal	cool color	Chinese style	Chinese style music	5.455555556	9	9	8.4	3
S16	female	normal	warm color	European style	Chinese style music	5.6	13	12	5.8	3
S16	female	bright	cool color	Chinese style	European style music	5.075	12	11	8.7	7
S16	female	dark	cool color	European style	European style music	5.78	5	4	16.5	1
S16	female	dark	warm color	Chinese style	European style music	5.828571429	7	9	37.6	1
S16	female	normal	cool color	European style	European style music	5.55	6	6	10.2	3
S16	female	bright	warm color	Chinese style	European style music	4.933333333	6	7	31	6
S16	female	dark	cool color	Chinese style	European style music	5.8	3	3	84.1	2
S16	female	dark	warm color	European style	European style music	6.411111111	9	9	4.8	1
S16	female	bright	cool color	European style	European style music	5.366666667	9	9	5	5
S16	female	normal	warm color	Chinese style	European style music	5.177777778	9	11	20.3	3
S16	female	bright	warm color	European style	European style music	5	6	6	2.7	7
S16	female	normal	cool color	Chinese style	European style music	5.322222222	9	9	26.9	4
S16	female	normal	warm color	European style	European style music	5.342857143	14	13	3.3	4
S17	female	bright	cool color	Chinese style	Chinese style music	4.423809524	21	22	10.9	4
S17	female	dark	cool color	European style	Chinese style music	5.736363636	33	32	12.2	2
S17	female	dark	warm color	Chinese style	Chinese style music	5.3	8	8	14.3	2
S17	female	normal	cool color	European style	Chinese style music	5.18	15	16	9.1	5
S17	female	bright	warm color	Chinese style	Chinese style music	4.536363636	11	11	9.3	4
S17	female	dark	cool color	Chinese style	Chinese style music	5.228571429	7	8	18.1	1
S17	female	dark	warm color	European style	Chinese style music	5.65	14	13	11.8	2
S17	female	bright	cool color	European style	Chinese style music	4.5	11	11	16.7	6
S17	female	normal	warm color	Chinese style	Chinese style music	4.95	12	12	9.7	4
S17	female	bright	warm color	European style	Chinese style music	4.484615385	13	13	13.2	5
S17	female	normal	cool color	Chinese style	Chinese style music	4.476470588	17	18	14	3
S17	female	normal	warm color	European style	Chinese style music	4.942105263	19	18	11.5	5
S17	female	bright	cool color	Chinese style	European style music	4.36	15	15	48.9	4
S17	female	dark	cool color	European style	European style music	5.321428571	14	14	13.2	2
S17	female	dark	warm color	Chinese style	European style music	5.0875	8	7	18.2	2
S17	female	normal	cool color	European style	European style music	4.8	9	10	20.4	4
S17	female	bright	warm color	Chinese style	European style music	4.236363636	11	11	44.6	4
S17	female	dark	cool color	Chinese style	European style music	5.081818182	11	11	47.6	1
S17	female	dark	warm color	European style	European style music	5.5	14	15	8.6	1
S17	female	bright	cool color	European style	European style music	4.4	11	11	14.5	6
S17	female	normal	warm color	Chinese style	European style music	4.58	10	10	34.7	3
S17	female	bright	warm color	European style	European style music	4.569230769	13	14	7.9	5
S17	female	normal	cool color	Chinese style	European style music	4.471428571	14	13	45.7	4
S17	female	normal	warm color	European style	European style music	4.9	13	13	8.7	4
S18	female	bright	cool color	Chinese style	Chinese style music	4.425	12	11	4.4	5
S18	female	dark	cool color	European style	Chinese style music	5.833333333	15	15	5.4	3
S18	female	dark	warm color	Chinese style	Chinese style music	5.753846154	13	13	13.8	3
S18	female	normal	cool color	European style	Chinese style music	5.085714286	14	14	4.7	4
S18	female	bright	warm color	Chinese style	Chinese style music	5.038888889	18	18	8.6	4
S18	female	dark	cool color	Chinese style	Chinese style music	5.8	10	11	11.2	2
S18	female	dark	warm color	European style	Chinese style music	6.044444444	9	11	8.1	2
S18	female	bright	cool color	European style	Chinese style music	4.726666667	15	16	11	2
S18	female	normal	warm color	Chinese style	Chinese style music	5.425	28	28	7.6	5
S18	female	bright	warm color	European style	Chinese style music	4.845454545	11	12	7.5	5
S18	female	normal	cool color	Chinese style	Chinese style music	5.470967742	31	33	13.2	4
S18	female	normal	warm color	European style	Chinese style music	5.06	30	31	6.5	4
S18	female	bright	cool color	Chinese style	European style music	4.5	15	16	35.2	5
S18	female	dark	cool color	European style	European style music	6.104	50	51	7.1	3
S18	female	dark	warm color	Chinese style	European style music	5.745454545	11	11	32.5	3
S18	female	normal	cool color	European style	European style music	5.347058824	17	17	6.7	4
S18	female	bright	warm color	Chinese style	European style music	5.041176471	17	16	27.2	6
S18	female	dark	cool color	Chinese style	European style music	6.06875	16	18	31.8	2
S18	female	dark	warm color	European style	European style music	6.4	11	13	9.2	2
S18	female	bright	cool color	European style	European style music	6.1	3	5	58.3	1
S18	female	normal	warm color	Chinese style	European style music	5.5	16	15	48.2	7
S18	female	bright	warm color	European style	European style music	4.892857143	14	15	6.8	4
S18	female	normal	cool color	Chinese style	European style music	5.352631579	19	21	27.3	6
S18	female	normal	warm color	European style	European style music	5.51	10	12	36.2	5
S19	female	bright	cool color	Chinese style	Chinese style music	5.294736842	19	19	3.8	4
S19	female	dark	cool color	European style	Chinese style music	6.535714286	14	14	4.1	1
S19	female	dark	warm color	Chinese style	Chinese style music	6.35	10	9	6.1	1
S19	female	normal	cool color	European style	Chinese style music	6.152941176	17	16	3.7	3
S19	female	bright	warm color	Chinese style	Chinese style music	5.45	10	11	6.8	4
S19	female	dark	cool color	Chinese style	Chinese style music	6.263636364	11	12	4.5	2
S19	female	dark	warm color	European style	Chinese style music	6.757142857	7	9	11.5	1
S19	female	bright	cool color	European style	Chinese style music	5.65	12	13	5.5	2
S19	female	normal	warm color	Chinese style	Chinese style music	5.853846154	13	13	3.2	4
S19	female	bright	warm color	European style	Chinese style music	5.565384615	26	25	3.8	3
S19	female	normal	cool color	Chinese style	Chinese style music	5.988888889	18	17	6.6	5
S19	female	normal	warm color	European style	Chinese style music	5.986363636	22	22	7.4	2
S19	female	bright	cool color	Chinese style	European style music	5.089473684	19	18	25.7	6
S19	female	dark	cool color	European style	European style music	6.676923077	13	14	11.2	1
S19	female	dark	warm color	Chinese style	European style music	6.322222222	9	9	12.2	1
S19	female	normal	cool color	European style	European style music	6.207142857	14	15	7.2	5
S19	female	bright	warm color	Chinese style	European style music	5.414285714	14	15	11.8	6
S19	female	dark	cool color	Chinese style	European style music	6.415384615	13	13	69.8	2
S19	female	dark	warm color	European style	European style music	6.725	12	12	3.8	1
S19	female	bright	cool color	European style	European style music	5.786666667	15	15	3.2	2
S19	female	normal	warm color	Chinese style	European style music	5.966666667	12	12	18.5	5
S19	female	bright	warm color	European style	European style music	5.56	15	15	3.4	3
S19	female	normal	cool color	Chinese style	European style music	5.788235294	17	17	31	5
S19	female	normal	warm color	European style	European style music	6.129411765	17	17	8.5	3
S20	female	bright	cool color	Chinese style	Chinese style music	4.775	16	16	4.2	5
S20	female	dark	cool color	European style	Chinese style music	6.04	15	15	17.6	2
S20	female	dark	warm color	Chinese style	Chinese style music	5.6625	8	9	16.9	1
S20	female	normal	cool color	European style	Chinese style music	5.521428571	14	16	5.8	5
S20	female	bright	warm color	Chinese style	Chinese style music	5.092857143	14	13	5.6	6
S20	female	dark	cool color	Chinese style	Chinese style music	5.9	7	8	10.4	2
S20	female	dark	warm color	European style	Chinese style music	6.363636364	11	12	14.4	1
S20	female	bright	cool color	European style	Chinese style music	5.088888889	9	12	8.4	4
S20	female	normal	warm color	Chinese style	Chinese style music	5.586666667	15	15	4.4	6
S20	female	bright	warm color	European style	Chinese style music	4.9	11	11	7.6	6
S20	female	normal	cool color	Chinese style	Chinese style music	5.2	16	16	6.8	4
S20	female	normal	warm color	European style	Chinese style music	5.205263158	19	19	4.7	3
S20	female	bright	cool color	Chinese style	European style music	4.811111111	9	10	47.7	4
S20	female	dark	cool color	European style	European style music	5.73	10	11	7.6	2
S20	female	dark	warm color	Chinese style	European style music	5.68	5	6	62.7	2
S20	female	normal	cool color	European style	European style music	5.39	10	13	7.7	6
S20	female	bright	warm color	Chinese style	European style music	4.77	10	10	31.2	6
S20	female	dark	cool color	Chinese style	European style music	5.55	6	6	52.6	3
S20	female	dark	warm color	European style	European style music	6.124	3	3	46.2	2
S20	female	bright	cool color	European style	European style music	5.236363636	11	11	2.6	1
S20	female	normal	warm color	Chinese style	European style music	5.326666667	15	16	48.2	5
S20	female	bright	warm color	European style	European style music	4.633333333	9	12	7.9	3
S20	female	normal	cool color	Chinese style	European style music	4.95	12	14	29.1	4
S20	female	normal	warm color	European style	European style music	5.064285714	14	14	6	7
S21	female	bright	cool color	Chinese style	Chinese style music	4.566666667	15	16	12.2	5
S21	female	dark	cool color	European style	Chinese style music	5.67826087	23	23	8.6	2
S21	female	dark	warm color	Chinese style	Chinese style music	5.342857143	7	8	15	2
S21	female	normal	cool color	European style	Chinese style music	5.342857143	14	14	6.8	6
S21	female	bright	warm color	Chinese style	Chinese style music	4.64	10	10	17.1	6
S21	female	dark	cool color	Chinese style	Chinese style music	5.5625	8	8	24.1	1
S21	female	dark	warm color	European style	Chinese style music	5.969230769	13	13	7.3	1
S21	female	bright	cool color	European style	Chinese style music	4.838461538	13	12	7.4	4
S21	female	normal	warm color	Chinese style	Chinese style music	5.263636364	11	10	14.1	6
S21	female	bright	warm color	European style	Chinese style music	4.592857143	14	14	13	5
S21	female	normal	cool color	Chinese style	Chinese style music	5.073684211	19	20	11.5	5
S21	female	normal	warm color	European style	Chinese style music	5.115789474	19	19	9.2	6
S21	female	bright	cool color	Chinese style	European style music	4.15625	16	16	39.4	6
S21	female	dark	cool color	European style	European style music	5.59375	16	17	11.1	1
S21	female	dark	warm color	Chinese style	European style music	5.4375	8	9	52.4	1
S21	female	normal	cool color	European style	European style music	5.04	10	10	21.3	4
S21	female	bright	warm color	Chinese style	European style music	4.663636364	11	12	28.9	6
S21	female	dark	cool color	Chinese style	European style music	5.485714286	7	7	40	2
S21	female	dark	warm color	European style	European style music	5.718181818	11	11	8.4	1
S21	female	bright	cool color	European style	European style music	4.957142857	7	8	21.4	4
S21	female	normal	warm color	Chinese style	European style music	4.9375	8	8	69.3	7
S21	female	bright	warm color	European style	European style music	4.644444444	9	10	18.6	6
S21	female	normal	cool color	Chinese style	European style music	5.090909091	11	11	59.9	7
S21	female	normal	warm color	European style	European style music	4.811764706	17	17	18.2	7
S22	female	bright	cool color	Chinese style	Chinese style music	4.766666667	12	14	10.2	4
S22	female	dark	cool color	European style	Chinese style music	6.221428571	14	17	35.7	1
S22	female	dark	warm color	Chinese style	Chinese style music	5.85	4	4	18.4	1
S22	female	normal	cool color	European style	Chinese style music	5.659375	32	35	17.6	3
S22	female	bright	warm color	Chinese style	Chinese style music	4.972727273	11	11	11.6	3
S22	female	dark	cool color	Chinese style	Chinese style music	5.866666667	3	5	33	1
S22	female	dark	warm color	European style	Chinese style music	6.3	1	3	71.4	1
S22	female	bright	cool color	European style	Chinese style music	4.658333333	12	13	16.7	2
S22	female	normal	warm color	Chinese style	Chinese style music	5.388888889	9	12	28.6	2
S22	female	bright	warm color	European style	Chinese style music	4.758333333	12	12	12.1	3
S22	female	normal	cool color	Chinese style	Chinese style music	5.127777778	18	20	13.1	2
S22	female	normal	warm color	European style	Chinese style music	5.145454545	11	11	24.6	2
S22	female	bright	cool color	Chinese style	European style music	4.727272727	11	11	31.6	4
S22	female	dark	cool color	European style	European style music	5.68	5	7	33.4	1
S22	female	dark	warm color	Chinese style	European style music	5.7	3	4	71.7	1
S22	female	normal	cool color	European style	European style music	4.7	9	10	7.8	3
S22	female	bright	warm color	Chinese style	European style music	4.85	8	8	45.8	3
S22	female	dark	cool color	Chinese style	European style music	5.9	1	3	113.8	1
S22	female	dark	warm color	European style	European style music	5.916666667	6	9	27.2	1
S22	female	bright	cool color	European style	European style music	4.3	10	11	12.7	2
S22	female	normal	warm color	Chinese style	European style music	5.071428571	7	9	48.5	2
S22	female	bright	warm color	European style	European style music	4.338461538	13	14	5.5	3
S22	female	normal	cool color	Chinese style	European style music	5.2875	8	7	45.2	2
S22	female	normal	warm color	European style	European style music	4.976923077	13	14	12.3	2
S23	female	bright	cool color	Chinese style	Chinese style music	5.283333333	12	13	8.2	4
S23	female	dark	cool color	European style	Chinese style music	6.175	8	10	11.3	1
S23	female	dark	warm color	Chinese style	Chinese style music	6.62	10	13	12.7	1
S23	female	normal	cool color	European style	Chinese style music	5.6	10	12	9	5
S23	female	bright	warm color	Chinese style	Chinese style music	5.572222222	18	20	6.8	5
S23	female	dark	cool color	Chinese style	Chinese style music	6.507692308	13	14	11.3	2
S23	female	dark	warm color	European style	Chinese style music	6.7	8	10	10.7	2
S23	female	bright	cool color	European style	Chinese style music	5.284615385	13	14	6.4	4
S23	female	normal	warm color	Chinese style	Chinese style music	6.046153846	13	14	6	4
S23	female	bright	warm color	European style	Chinese style music	5.366666667	15	16	6.7	6
S23	female	normal	cool color	Chinese style	Chinese style music	5.884210526	19	22	5.9	5
S23	female	normal	warm color	European style	Chinese style music	5.646153846	13	14	7.4	5
S23	female	bright	cool color	Chinese style	European style music	5.27826087	23	25	19.5	4
S23	female	dark	cool color	European style	European style music	6.008333333	12	13	5.9	1
S23	female	dark	warm color	Chinese style	European style music	6.675	8	10	69.2	2
S23	female	normal	cool color	European style	European style music	5.554545455	11	13	7.8	5
S23	female	bright	warm color	Chinese style	European style music	5.8	10	12	34	5
S23	female	dark	cool color	Chinese style	European style music	6.566666667	9	10	61.7	2
S23	female	dark	warm color	European style	European style music	6.22	10	12	6.2	2
S23	female	bright	cool color	European style	European style music	5.290909091	11	11	10.7	4
S23	female	normal	warm color	Chinese style	European style music	5.90625	16	18	27.1	4
S23	female	bright	warm color	European style	European style music	5.488888889	18	19	3.1	6
S23	female	normal	cool color	Chinese style	European style music	5.894736842	19	21	30.7	4
S23	female	normal	warm color	European style	European style music	5.82	20	21	7.8	5
S24	female	bright	cool color	Chinese style	Chinese style music	4.55	10	10	3.5	3
S24	female	dark	cool color	European style	Chinese style music	5.84	10	12	23.9	1
S24	female	dark	warm color	Chinese style	Chinese style music	5.846153846	13	13	2.8	2
S24	female	normal	cool color	European style	Chinese style music	5.4875	16	17	6.4	3
S24	female	bright	warm color	Chinese style	Chinese style music	4.783333333	12	11	4.5	5
S24	female	dark	cool color	Chinese style	Chinese style music	5.633333333	12	13	6.7	2
S24	female	dark	warm color	European style	Chinese style music	6.3	6	8	19.3	1
S24	female	bright	cool color	European style	Chinese style music	5.328571429	7	7	24.2	3
S24	female	normal	warm color	Chinese style	Chinese style music	5.172727273	11	11	6	6
S24	female	bright	warm color	European style	Chinese style music	4.75	10	10	5.2	5
S24	female	normal	cool color	Chinese style	Chinese style music	4.8	14	15	2	6
S24	female	normal	warm color	European style	Chinese style music	5.229411765	17	16	6.1	6
S24	female	bright	cool color	Chinese style	European style music	5.314814815	27	29	33	5
S24	female	dark	cool color	European style	European style music	6.093333333	15	16	9	1
S24	female	dark	warm color	Chinese style	European style music	6.125	12	12	43.4	2
S24	female	normal	cool color	European style	European style music	5.130769231	13	14	5.2	6
S24	female	bright	warm color	Chinese style	European style music	4.936363636	11	12	10.4	4
S24	female	dark	cool color	Chinese style	European style music	5.96	10	12	55.2	2
S24	female	dark	warm color	European style	European style music	6.22	5	6	25.2	2
S24	female	bright	cool color	European style	European style music	5.35	6	12	15.4	3
S24	female	normal	warm color	Chinese style	European style music	5.817391304	23	23	36.8	6
S24	female	bright	warm color	European style	European style music	4.721428571	14	14	7.2	4
S24	female	normal	cool color	Chinese style	European style music	5.246666667	15	15	32.4	6
S24	female	normal	warm color	European style	European style music	5.257142857	14	16	8.4	6
S25	female	bright	cool color	Chinese style	Chinese style music	5.36875	16	17	2.8	5
S25	female	dark	cool color	European style	Chinese style music	5.984615385	13	15	10.8	2
S25	female	dark	warm color	Chinese style	Chinese style music	6.307692308	13	13	17	2
S25	female	normal	cool color	European style	Chinese style music	5.071428571	7	9	25.8	4
S25	female	bright	warm color	Chinese style	Chinese style music	5.481818182	11	10	6.4	5
S25	female	dark	cool color	Chinese style	Chinese style music	6.318181818	11	12	11.9	2
S25	female	dark	warm color	European style	Chinese style music	6.575	8	12	22.2	2
S25	female	bright	cool color	European style	Chinese style music	5.3	11	12	11	5
S25	female	normal	warm color	Chinese style	Chinese style music	5.91	10	10	9	4
S25	female	bright	warm color	European style	Chinese style music	5.444444444	9	10	12.7	6
S25	female	normal	cool color	Chinese style	Chinese style music	6.04	15	16	6.7	4
S25	female	normal	warm color	European style	Chinese style music	5.625	8	8	19.1	5
S25	female	bright	cool color	Chinese style	European style music	5.336842105	19	24	74.5	4
S25	female	dark	cool color	European style	European style music	6.01	10	10	13.7	1
S25	female	dark	warm color	Chinese style	European style music	6.166666667	3	9	285.8	2
S25	female	normal	cool color	European style	European style music	5.5	9	10	13	3
S25	female	bright	warm color	Chinese style	European style music	5.525	4	10	150.4	5
S25	female	dark	cool color	Chinese style	European style music	6.5	2	6	179.8	3
S25	female	dark	warm color	European style	European style music	6.18	5	5	25	1
S25	female	bright	cool color	European style	European style music	5.5	9	9	10.3	4
S25	female	normal	warm color	Chinese style	European style music	6.05	2	3	149.6	4
S25	female	bright	warm color	European style	European style music	5.463636364	11	13	9.1	6
S25	female	normal	cool color	Chinese style	European style music	5.933333333	9	11	122	4
S25	female	normal	warm color	European style	European style music	5.925	12	13	18.9	5
S26	female	bright	cool color	Chinese style	Chinese style music	5.385714286	7	6	3.8	4
S26	female	dark	cool color	European style	Chinese style music	5.716666667	6	6	6.1	1
S26	female	dark	warm color	Chinese style	Chinese style music	6.2	3	3	17.8	1
S26	female	normal	cool color	European style	Chinese style music	5.377777778	9	10	15.3	4
S26	female	bright	warm color	Chinese style	Chinese style music	5.26	10	10	6.5	4
S26	female	dark	cool color	Chinese style	Chinese style music	6.08	5	4	31.5	1
S26	female	dark	warm color	European style	Chinese style music	6.325	4	6	27.5	1
S26	female	bright	cool color	European style	Chinese style music	5.091666667	12	12	5.6	3
S26	female	normal	warm color	Chinese style	Chinese style music	6.241666667	12	12	10	4
S26	female	bright	warm color	European style	Chinese style music	5.028571429	7	9	11	4
S26	female	normal	cool color	Chinese style	Chinese style music	5.91	10	11	26.7	5
S26	female	normal	warm color	European style	Chinese style music	5.49	10	10	16.2	4
S26	female	bright	cool color	Chinese style	European style music	5.376923077	26	27	38.5	4
S26	female	dark	cool color	European style	European style music	6.34375	16	21	21.1	2
S26	female	dark	warm color	Chinese style	European style music	6.213333333	15	14	32.5	2
S26	female	normal	cool color	European style	European style music	5.871428571	7	7	26.7	6
S26	female	bright	warm color	Chinese style	European style music	5.477777778	9	10	33.4	5
S26	female	dark	cool color	Chinese style	European style music	6.471428571	7	8	43.5	2
S26	female	dark	warm color	European style	European style music	6.25	2	2	26.2	1
S26	female	bright	cool color	European style	European style music	5.171428571	7	10	12.1	4
S26	female	normal	warm color	Chinese style	European style music	5.718181818	11	12	36.5	6
S26	female	bright	warm color	European style	European style music	4.855555556	9	10	11.5	5
S26	female	normal	cool color	Chinese style	European style music	5.547058824	17	17	63	5
S26	female	normal	warm color	European style	European style music	5.5	7	7	29.4	5
S27	female	bright	cool color	Chinese style	Chinese style music	4.25	10	9	2.4	3
S27	female	dark	cool color	European style	Chinese style music	5.37	10	10	12.4	3
S27	female	dark	warm color	Chinese style	Chinese style music	5.55	8	8	4.9	1
S27	female	normal	cool color	European style	Chinese style music	4.428571429	7	9	17.5	5
S27	female	bright	warm color	Chinese style	Chinese style music	4.6	12	11	4.6	2
S27	female	dark	cool color	Chinese style	Chinese style music	5.542857143	7	6	5.9	1
S27	female	dark	warm color	European style	Chinese style music	5.316666667	6	12	12.5	2
S27	female	bright	cool color	European style	Chinese style music	4.263636364	11	21	6.9	2
S27	female	normal	warm color	Chinese style	Chinese style music	5.081818182	11	10	3.4	3
S27	female	bright	warm color	European style	Chinese style music	4.035714286	14	14	7.7	4
S27	female	normal	cool color	Chinese style	Chinese style music	4.713043478	23	23	2.8	5
S27	female	normal	warm color	European style	Chinese style music	4.477777778	9	11	24.6	6
S27	female	bright	cool color	Chinese style	European style music	4.183333333	12	12	13.2	3
S27	female	dark	cool color	European style	European style music	5.582352941	17	17	1.5	3
S27	female	dark	warm color	Chinese style	European style music	5.507692308	13	13	21.9	4
S27	female	normal	cool color	European style	European style music	4.676923077	13	12	2.5	3
S27	female	bright	warm color	Chinese style	European style music	4.344444444	9	10	45	2
S27	female	dark	cool color	Chinese style	European style music	5.62	10	9	25.1	3
S27	female	dark	warm color	European style	European style music	5.716666667	12	12	3.4	2
S27	female	bright	cool color	European style	European style music	4.76	15	15	3.1	3
S27	female	normal	warm color	Chinese style	European style music	4.85	8	9	20.4	5
S27	female	bright	warm color	European style	European style music	4.366666667	12	11	4.7	4
S27	female	normal	cool color	Chinese style	European style music	4.50625	16	15	14.2	6
S27	female	normal	warm color	European style	European style music	4.736842105	19	19	3.3	5
S28	female	bright	cool color	Chinese style	Chinese style music	4.46969697	33	33	9.7	7
S28	female	dark	cool color	European style	Chinese style music	6.441346154	104	133	20.8	3
S28	female	dark	warm color	Chinese style	Chinese style music	5.269230769	13	12	6.1	2
S28	female	normal	cool color	European style	Chinese style music	5.223529412	17	17	10.1	5
S28	female	bright	warm color	Chinese style	Chinese style music	4.088235294	17	18	5.4	6
S28	female	dark	cool color	Chinese style	Chinese style music	5.39	10	11	4.4	3
S28	female	dark	warm color	European style	Chinese style music	6.433333333	9	10	8.9	2
S28	female	bright	cool color	European style	Chinese style music	4.418181818	33	32	5.8	4
S28	female	normal	warm color	Chinese style	Chinese style music	4.741666667	12	12	12.6	5
S28	female	bright	warm color	European style	Chinese style music	4.65	14	14	6.3	6
S28	female	normal	cool color	Chinese style	Chinese style music	4.515789474	19	19	6	5
S28	female	normal	warm color	European style	Chinese style music	5.02962963	27	27	4.9	6
S28	female	bright	cool color	Chinese style	European style music	4.542307692	26	26	58.3	7
S28	female	dark	cool color	European style	European style music	5.584615385	13	14	10	3
S28	female	dark	warm color	Chinese style	European style music	5.542857143	7	7	39.1	2
S28	female	normal	cool color	European style	European style music	4.941666667	12	12	4.3	5
S28	female	bright	warm color	Chinese style	European style music	4.408333333	12	12	19.9	7
S28	female	dark	cool color	Chinese style	European style music	5.475	8	9	40.7	3
S28	female	dark	warm color	European style	European style music	5.79	10	10	8.2	2
S28	female	bright	cool color	European style	European style music	4.321428571	14	16	6.9	6
S28	female	normal	warm color	Chinese style	European style music	5.064285714	14	13	10	5
S28	female	bright	warm color	European style	European style music	4.492857143	14	14	5.5	6
S28	female	normal	cool color	Chinese style	European style music	4.623076923	13	12	92.3	5
S28	female	normal	warm color	European style	European style music	4.8875	24	25	8	5
S29	female	bright	cool color	Chinese style	Chinese style music	4.716666667	12	13	18.7	5
S29	female	dark	cool color	European style	Chinese style music	6.813333333	15	16	34.1	3
S29	female	dark	warm color	Chinese style	Chinese style music	6.283333333	6	7	21.5	2
S29	female	normal	cool color	European style	Chinese style music	6.25	4	6	46.7	6
S29	female	bright	warm color	Chinese style	Chinese style music	4.966666667	12	13	14.7	5
S29	female	dark	cool color	Chinese style	Chinese style music	6.4	2	3	44.5	1
S29	female	dark	warm color	European style	Chinese style music	7.2	7	8	14.8	2
S29	female	bright	cool color	European style	Chinese style music	5.664285714	14	15	12.9	3
S29	female	normal	warm color	Chinese style	Chinese style music	5.84	10	10	18.6	4
S29	female	bright	warm color	European style	Chinese style music	5.223076923	13	13	10.4	3
S29	female	normal	cool color	Chinese style	Chinese style music	5.608333333	12	14	22.7	4
S29	female	normal	warm color	European style	Chinese style music	5.96	10	12	17.2	4
S29	female	bright	cool color	Chinese style	European style music	4.925	12	13	38.3	5
S29	female	dark	cool color	European style	European style music	6.428571429	7	8	22.6	2
S29	female	dark	warm color	Chinese style	European style music	6.525	8	8	61.3	2
S29	female	normal	cool color	European style	European style music	5.742857143	7	8	17.3	6
S29	female	bright	warm color	Chinese style	European style music	5.181818182	11	12	54.5	6
S29	female	dark	cool color	Chinese style	European style music	6.48	5	8	82.4	1
S29	female	dark	warm color	European style	European style music	6.7	3	4	55.3	1
S29	female	bright	cool color	European style	European style music	5.255555556	9	10	13.2	5
S29	female	normal	warm color	Chinese style	European style music	5.425	8	9	134.8	6
S29	female	bright	warm color	European style	European style music	5.058333333	12	13	18.6	5
S29	female	normal	cool color	Chinese style	European style music	5.6	10	10	60.3	5
S29	female	normal	warm color	European style	European style music	6.025	8	9	40.3	4
S30	female	bright	cool color	Chinese style	Chinese style music	4.95	12	14	22.4	5
S30	female	dark	cool color	European style	Chinese style music	5.6	4	10	45.9	1
S30	female	dark	warm color	Chinese style	Chinese style music	5.846666667	15	16	8.1	1
S30	female	normal	cool color	European style	Chinese style music	6.026315789	19	29	30.4	5
S30	female	bright	warm color	Chinese style	Chinese style music	4.964705882	17	19	11.8	4
S30	female	dark	cool color	Chinese style	Chinese style music	5.885714286	7	8	12.8	1
S30	female	dark	warm color	European style	Chinese style music	6.65	2	7	31.5	1
S30	female	bright	cool color	European style	Chinese style music	4.55	2	8	35.2	4
S30	female	normal	warm color	Chinese style	Chinese style music	5.411111111	9	12	11.6	5
S30	female	bright	warm color	European style	Chinese style music	4.32	9	1	54.7	5
S30	female	normal	cool color	Chinese style	Chinese style music	5.266666667	24	24	8.5	4
S30	female	normal	warm color	European style	Chinese style music	5.9	5	9	43.2	5
S30	female	bright	cool color	Chinese style	European style music	4.690909091	11	13	47.8	5
S30	female	dark	cool color	European style	European style music	6.04	10	10	10.7	1
S30	female	dark	warm color	Chinese style	European style music	5.811111111	9	9	38.6	1
S30	female	normal	cool color	European style	European style music	5.490909091	11	11	8.6	5
S30	female	bright	warm color	Chinese style	European style music	4.611111111	9	9	42.9	5
S30	female	dark	cool color	Chinese style	European style music	5.866666667	9	9	29.8	1
S30	female	dark	warm color	European style	European style music	6.257142857	7	7	12.7	1
S30	female	bright	cool color	European style	European style music	5.171428571	14	15	7.9	4
S30	female	normal	warm color	Chinese style	European style music	5.369230769	13	14	29.9	4
S30	female	bright	warm color	European style	European style music	5.166666667	6	6	22.2	6
S30	female	normal	cool color	Chinese style	European style music	5.376	25	26	35.6	4
S30	female	normal	warm color	European style	European style music	5.327777778	18	20	10.2	5
S31	female	bright	cool color	Chinese style	Chinese style music	5.406666667	15	16	6.5	5
S31	female	dark	cool color	European style	Chinese style music	6.671428571	14	32	15	2
S31	female	dark	warm color	Chinese style	Chinese style music	6.933333333	6	13	25.9	2
S31	female	normal	cool color	European style	Chinese style music	6.216666667	18	25	14.5	4
S31	female	bright	warm color	Chinese style	Chinese style music	5.521428571	14	18	6.5	6
S31	female	dark	cool color	Chinese style	Chinese style music	6.933333333	6	14	10.5	2
S31	female	dark	warm color	European style	Chinese style music	7.255555556	9	22	18.7	1
S31	female	bright	cool color	European style	Chinese style music	5.384615385	13	13	9.2	5
S31	female	normal	warm color	Chinese style	Chinese style music	6.415384615	13	17	14.1	5
S31	female	bright	warm color	European style	Chinese style music	5.266666667	27	28	3.3	6
S31	female	normal	cool color	Chinese style	Chinese style music	6.136	25	33	9.3	5
S31	female	normal	warm color	European style	Chinese style music	5.939130435	23	29	8.2	6
S31	female	bright	cool color	Chinese style	European style music	5.582142857	28	27	28.3	6
S31	female	dark	cool color	European style	European style music	6.688888889	18	36	19.8	2
S31	female	dark	warm color	Chinese style	European style music	6.842857143	14	25	105.2	3
S31	female	normal	cool color	European style	European style music	6.077777778	9	15	34.6	4
S31	female	bright	warm color	Chinese style	European style music	5.62173913	23	25	24.9	7
S31	female	dark	cool color	Chinese style	European style music	7	7	10	39.8	2
S31	female	dark	warm color	European style	European style music	7.214285714	7	22	41.9	1
S31	female	bright	cool color	European style	European style music	4.979166667	24	24	9.5	5
S31	female	normal	warm color	Chinese style	European style music	6.151515152	33	38	56.5	5
S31	female	bright	warm color	European style	European style music	4.91875	16	17	5.9	6
S31	female	normal	cool color	Chinese style	European style music	5.795238095	21	26	75.5	6
S31	female	normal	warm color	European style	European style music	5.938461538	39	48	12.3	7
S32	female	bright	cool color	Chinese style	Chinese style music	4.131578947	19	19	11.4	4
S32	female	dark	cool color	European style	Chinese style music	5.175	4	4	4.8	1
S32	female	dark	warm color	Chinese style	Chinese style music	5.226666667	15	14	2.3	1
S32	female	normal	cool color	European style	Chinese style music	4.707692308	13	14	12.7	3
S32	female	bright	warm color	Chinese style	Chinese style music	4.733333333	6	7	19.5	5
S32	female	dark	cool color	Chinese style	Chinese style music	5.411111111	9	10	7.8	1
S32	female	dark	warm color	European style	Chinese style music	5.57	10	11	12.3	1
S32	female	bright	cool color	European style	Chinese style music	4.492307692	13	13	6.8	5
S32	female	normal	warm color	Chinese style	Chinese style music	4.95	6	6	24.4	4
S32	female	bright	warm color	European style	Chinese style music	3.966666667	9	9	7.5	7
S32	female	normal	cool color	Chinese style	Chinese style music	4.658333333	12	12	13.9	4
S32	female	normal	warm color	European style	Chinese style music	4.60625	16	15	16.7	3
S32	female	bright	cool color	Chinese style	European style music	4.069047619	126	131	143.6	5
S32	female	dark	cool color	European style	European style music	5.366666667	6	7	35.8	1
S32	female	dark	warm color	Chinese style	European style music	5.44	15	16	52.7	2
S32	female	normal	cool color	European style	European style music	4.992857143	14	14	15.1	4
S32	female	bright	warm color	Chinese style	European style music	4.294444444	18	19	102.3	6
S32	female	dark	cool color	Chinese style	European style music	5.133333333	6	5	18.4	1
S32	female	dark	warm color	European style	European style music	5.26	5	6	21.6	1
S32	female	bright	cool color	European style	European style music	4.442857143	7	7	23	5
S32	female	normal	warm color	Chinese style	European style music	4.753846154	13	13	59.6	4
S32	female	bright	warm color	European style	European style music	4.14	15	15	5.6	7
S32	female	normal	cool color	Chinese style	European style music	4.594117647	17	17	57.9	4
S32	female	normal	warm color	European style	European style music	4.75625	16	16	18.2	4
S33	female	bright	cool color	Chinese style	Chinese style music	4.994736842	19	19	5	3
S33	female	dark	cool color	European style	Chinese style music	5.711111111	18	20	5.4	1
S33	female	dark	warm color	Chinese style	Chinese style music	6.153333333	15	15	7.9	1
S33	female	normal	cool color	European style	Chinese style music	5.477777778	18	17	6.8	2
S33	female	bright	warm color	Chinese style	Chinese style music	5.616666667	12	12	7	4
S33	female	dark	cool color	Chinese style	Chinese style music	6.08	5	5	21.1	1
S33	female	dark	warm color	European style	Chinese style music	6.084615385	13	13	2.9	1
S33	female	bright	cool color	European style	Chinese style music	5.10625	16	15	3.2	4
S33	female	normal	warm color	Chinese style	Chinese style music	5.833333333	9	9	2.6	3
S33	female	bright	warm color	European style	Chinese style music	5.135714286	14	13	4.3	5
S33	female	normal	cool color	Chinese style	Chinese style music	5.484210526	19	18	9	3
S33	female	normal	warm color	European style	Chinese style music	5.523809524	21	20	5.3	3
S33	female	bright	cool color	Chinese style	European style music	4.952631579	19	20	46.6	4
S33	female	dark	cool color	European style	European style music	5.853333333	15	16	3.8	1
S33	female	dark	warm color	Chinese style	European style music	6.166666667	18	20	33	1
S33	female	normal	cool color	European style	European style music	5.353333333	15	15	8.1	2
S33	female	bright	warm color	Chinese style	European style music	5.169230769	13	13	28.2	4
S33	female	dark	cool color	Chinese style	European style music	5.975	8	8	31.5	1
S33	female	dark	warm color	European style	European style music	6.175	8	7	8.2	1
S33	female	bright	cool color	European style	European style music	4.971428571	14	14	4.4	4
S33	female	normal	warm color	Chinese style	European style music	5.715384615	13	13	36.1	3
S33	female	bright	warm color	European style	European style music	5.1125	8	8	5	5
S33	female	normal	cool color	Chinese style	European style music	5.784210526	19	19	42	3
S33	female	normal	warm color	European style	European style music	5.410526316	19	19	8.4	4
S34	female	bright	cool color	Chinese style	Chinese style music	4.175	24	24	11	6
S34	female	dark	cool color	European style	Chinese style music	5.463333333	30	35	26.7	1
S34	female	dark	warm color	Chinese style	Chinese style music	5.166666667	12	13	11.4	1
S34	female	normal	cool color	European style	Chinese style music	4.792857143	14	14	13.2	6
S34	female	bright	warm color	Chinese style	Chinese style music	4.396296296	27	28	10.4	6
S34	female	dark	cool color	Chinese style	Chinese style music	5.257142857	7	8	34.7	2
S34	female	dark	warm color	European style	Chinese style music	5.6	9	9	12.7	1
S34	female	bright	cool color	European style	Chinese style music	4.413333333	15	15	7.3	2
S34	female	normal	warm color	Chinese style	Chinese style music	4.792857143	14	16	20	7
S34	female	bright	warm color	European style	Chinese style music	4.557894737	19	21	9.3	6
S34	female	normal	cool color	Chinese style	Chinese style music	4.695	20	21	11.8	6
S34	female	normal	warm color	European style	Chinese style music	4.804545455	22	24	13	6
S34	female	bright	cool color	Chinese style	European style music	4.229166667	24	24	58.1	4
S34	female	dark	cool color	European style	European style music	5.221428571	14	17	17.6	1
S34	female	dark	warm color	Chinese style	European style music	5.55	22	22	55.6	2
S34	female	normal	cool color	European style	European style music	4.725	28	30	8.6	6
S34	female	bright	warm color	Chinese style	European style music	4.475	24	23	125	5
S34	female	dark	cool color	Chinese style	European style music	5.33	10	10	41.1	2
S34	female	dark	warm color	European style	European style music	5.206666667	15	17	7.5	1
S34	female	bright	cool color	European style	European style music	4.363157895	19	19	11.2	3
S34	female	normal	warm color	Chinese style	European style music	4.623529412	17	16	20.3	6
S34	female	bright	warm color	European style	European style music	4.519230769	26	28	11.7	5
S34	female	normal	cool color	Chinese style	European style music	4.604545455	22	23	56.1	5
S34	female	normal	warm color	European style	European style music	4.9	18	19	13.9	5
S35	female	bright	cool color	Chinese style	Chinese style music	4.67	10	13	7.8	6
S35	female	dark	cool color	European style	Chinese style music	6.157142857	35	44	10.4	3
S35	female	dark	warm color	Chinese style	Chinese style music	5.822222222	9	9	10.6	2
S35	female	normal	cool color	European style	Chinese style music	5.561538462	39	45	11.3	5
S35	female	bright	warm color	Chinese style	Chinese style music	4.82	10	9	4.6	7
S35	female	dark	cool color	Chinese style	Chinese style music	6.057142857	14	16	8.4	1
S35	female	dark	warm color	European style	Chinese style music	6.386666667	15	16	9	2
S35	female	bright	cool color	European style	Chinese style music	4.99047619	21	22	5.4	5
S35	female	normal	warm color	Chinese style	Chinese style music	5.45	10	12	6.9	5
S35	female	bright	warm color	European style	Chinese style music	4.990909091	22	21	5.7	5
S35	female	normal	cool color	Chinese style	Chinese style music	5.5375	16	19	9.8	4
S35	female	normal	warm color	European style	Chinese style music	5.554545455	11	15	16.1	4
S35	female	bright	cool color	Chinese style	European style music	4.873333333	15	18	39.5	5
S35	female	dark	cool color	European style	European style music	5.827777778	18	20	6.2	3
S35	female	dark	warm color	Chinese style	European style music	5.733333333	9	10	42	1
S35	female	normal	cool color	European style	European style music	5.471428571	14	15	4.2	6
S35	female	bright	warm color	Chinese style	European style music	4.871428571	7	9	39.8	6
S35	female	dark	cool color	Chinese style	European style music	5.7375	8	7	18.7	1
S35	female	dark	warm color	European style	European style music	6.225	8	10	4.7	2
S35	female	bright	cool color	European style	European style music	4.816666667	12	14	5.1	5
S35	female	normal	warm color	Chinese style	European style music	5.292307692	13	14	18.9	5
S35	female	bright	warm color	European style	European style music	4.805263158	19	19	5.6	6
S35	female	normal	cool color	Chinese style	European style music	4.991304348	23	24	77.7	4
S35	female	normal	warm color	European style	European style music	5.355555556	27	29	7.3	5
S36	female	bright	cool color	Chinese style	Chinese style music	4.9	12	13	8.6	5
S36	female	dark	cool color	European style	Chinese style music	6.12	8	9	25.9	1
S36	female	dark	warm color	Chinese style	Chinese style music	6.2	3	5	57.6	2
S36	female	normal	cool color	European style	Chinese style music	5.5	9	10	34.2	3
S36	female	bright	warm color	Chinese style	Chinese style music	5.122222222	9	9	7.5	6
S36	female	dark	cool color	Chinese style	Chinese style music	6.183333333	6	7	23.5	1
S36	female	dark	warm color	European style	Chinese style music	6.65	2	3	63.5	1
S36	female	bright	cool color	European style	Chinese style music	5.181818182	11	11	10.6	2
S36	female	normal	warm color	Chinese style	Chinese style music	5.355555556	9	10	14.9	5
S36	female	bright	warm color	European style	Chinese style music	5.118181818	11	13	17.3	4
S36	female	normal	cool color	Chinese style	Chinese style music	4.894117647	17	17	6.5	6
S36	female	normal	warm color	European style	Chinese style music	5.192857143	14	15	14	4
S36	female	bright	cool color	Chinese style	European style music	5.057142857	14	15	41.1	4
S36	female	dark	cool color	European style	European style music	6.1	1	3	124.3	1
S36	female	dark	warm color	Chinese style	European style music	5.925	4	5	70.6	1
S36	female	normal	cool color	European style	European style music	5.1	6	7	21.1	4
S36	female	bright	warm color	Chinese style	European style music	4.75	4	6	50.9	5
S36	female	dark	cool color	Chinese style	European style music	6.075	4	5	62.1	1
S36	female	dark	warm color	European style	European style music	6.5	1	3	32.4	2
S36	female	bright	cool color	European style	European style music	4.8625	8	8	9.2	3
S36	female	normal	warm color	Chinese style	European style music	4.92	5	7	75.1	6
S36	female	bright	warm color	European style	European style music	4.885714286	7	7	15.5	5
S36	female	normal	cool color	Chinese style	European style music	4.855555556	18	20	28.5	5
S36	female	normal	warm color	European style	European style music	5.176470588	17	17	9.7	4
S37	female	bright	cool color	Chinese style	Chinese style music	3.825	16	14	1.6	4
S37	female	dark	cool color	European style	Chinese style music	4.8	10	10	3.1	1
S37	female	dark	warm color	Chinese style	Chinese style music	5.3375	16	16	10	3
S37	female	normal	cool color	European style	Chinese style music	4.183333333	12	12	6.6	3
S37	female	bright	warm color	Chinese style	Chinese style music	4.416666667	12	11	1.4	3
S37	female	dark	cool color	Chinese style	Chinese style music	5.507692308	13	12	15.6	3
S37	female	dark	warm color	European style	Chinese style music	5.166666667	6	9	7.8	1
S37	female	bright	cool color	European style	Chinese style music	3.928571429	7	6	1	1
S37	female	normal	warm color	Chinese style	Chinese style music	4.775	12	13	6.3	4
S37	female	bright	warm color	European style	Chinese style music	3.969230769	13	12	4	3
S37	female	normal	cool color	Chinese style	Chinese style music	4.426315789	19	18	5.3	4
S37	female	normal	warm color	European style	Chinese style music	4.091666667	12	11	5.7	4
S37	female	bright	cool color	Chinese style	European style music	4.013333333	15	13	52.2	5
S37	female	dark	cool color	European style	European style music	4.644444444	9	9	5.1	2
S37	female	dark	warm color	Chinese style	European style music	4.963636364	11	10	28.3	2
S37	female	normal	cool color	European style	European style music	4.155555556	9	9	2.3	3
S37	female	bright	warm color	Chinese style	European style music	4.1625	8	9	23.4	4
S37	female	dark	cool color	Chinese style	European style music	5.09	10	9	19.2	1
S37	female	dark	warm color	European style	European style music	5.32	10	11	11.3	1
S37	female	bright	cool color	European style	European style music	4.1875	8	8	18.4	1
S37	female	normal	warm color	Chinese style	European style music	4.483333333	12	12	25.1	5
S37	female	bright	warm color	European style	European style music	3.983333333	12	11	3.6	2
S37	female	normal	cool color	Chinese style	European style music	3.807142857	14	15	25.1	6
S37	female	normal	warm color	European style	European style music	4.0875	16	16	6.2	3
S38	female	bright	cool color	Chinese style	Chinese style music	4.077777778	9	9	7.2	4
S38	female	dark	cool color	European style	Chinese style music	4.8	7	6	4.4	2
S38	female	dark	warm color	Chinese style	Chinese style music	5.071428571	7	6	1.8	2
S38	female	normal	cool color	European style	Chinese style music	4.414285714	7	6	5.9	5
S38	female	bright	warm color	Chinese style	Chinese style music	4.34	10	10	4.7	3
S38	female	dark	cool color	Chinese style	Chinese style music	5.075	8	8	4.5	1
S38	female	dark	warm color	European style	Chinese style music	5.125	8	7	1.9	1
S38	female	bright	cool color	European style	Chinese style music	4.07	10	10	4.9	3
S38	female	normal	warm color	Chinese style	Chinese style music	4.633333333	6	5	10.9	6
S38	female	bright	warm color	European style	Chinese style music	4.077777778	9	8	4.1	5
S38	female	normal	cool color	Chinese style	Chinese style music	4.576470588	17	16	5.3	5
S38	female	normal	warm color	European style	Chinese style music	4.355555556	9	8	3.6	4
S38	female	bright	cool color	Chinese style	European style music	4.53125	16	18	31.3	4
S38	female	dark	cool color	European style	European style music	4.85	6	5	5.1	1
S38	female	dark	warm color	Chinese style	European style music	5.2	7	6	3.7	2
S38	female	normal	cool color	European style	European style music	4.75	8	8	6.3	3
S38	female	bright	warm color	Chinese style	European style music	4.4	6	5	12	4
S38	female	dark	cool color	Chinese style	European style music	4.866666667	6	5	6.9	1
S38	female	dark	warm color	European style	European style music	5.116666667	6	6	5.3	1
S38	female	bright	cool color	European style	European style music	4.24	10	10	5	1
S38	female	normal	warm color	Chinese style	European style music	4.8	8	8	22.1	3
S38	female	bright	warm color	European style	European style music	4.02	10	10	4.7	2
S38	female	normal	cool color	Chinese style	European style music	4.35	12	12	20.6	5
S38	female	normal	warm color	European style	European style music	4.564705882	17	17	4.9	3
S39	female	bright	cool color	Chinese style	Chinese style music	3.936842105	19	20	4.2	4
S39	female	dark	cool color	European style	Chinese style music	4.4	9	10	8.7	1
S39	female	dark	warm color	Chinese style	Chinese style music	4.55	2	3	40.3	1
S39	female	normal	cool color	European style	Chinese style music	4	12	13	7.6	3
S39	female	bright	warm color	Chinese style	Chinese style music	3.944444444	9	9	10.2	5
S39	female	dark	cool color	Chinese style	Chinese style music	4.725	4	5	16.6	1
S39	female	dark	warm color	European style	Chinese style music	4.5375	8	9	6.3	1
S39	female	bright	cool color	European style	Chinese style music	3.7	11	11	5.4	3
S39	female	normal	warm color	Chinese style	Chinese style music	4.344444444	9	10	10	4
S39	female	bright	warm color	European style	Chinese style music	3.73	10	9	4.7	4
S39	female	normal	cool color	Chinese style	Chinese style music	4.273333333	15	14	7.4	4
S39	female	normal	warm color	European style	Chinese style music	4.146153846	13	15	9.8	3
S39	female	bright	cool color	Chinese style	European style music	4.091304348	23	22	42.5	4
S39	female	dark	cool color	European style	European style music	4.333333333	3	4	38	1
S39	female	dark	warm color	Chinese style	European style music	4.78	10	12	26.4	1
S39	female	normal	cool color	European style	European style music	3.978571429	14	15	7.8	3
S39	female	bright	warm color	Chinese style	European style music	4.007692308	13	14	35.5	4
S39	female	dark	cool color	Chinese style	European style music	4.82	5	6	56.2	1
S39	female	dark	warm color	European style	European style music	4.56	5	5	17.2	1
S39	female	bright	cool color	European style	European style music	3.790909091	11	12	8.9	3
S39	female	normal	warm color	Chinese style	European style music	4.452173913	23	24	32.3	4
S39	female	bright	warm color	European style	European style music	3.885714286	7	9	14	4
S39	female	normal	cool color	Chinese style	European style music	4.422222222	18	20	28	3
S39	female	normal	warm color	European style	European style music	4.018181818	11	12	18.5	4
S40	female	bright	cool color	Chinese style	Chinese style music	4.570588235	17	17	5.2	5
S40	female	dark	cool color	European style	Chinese style music	6.365909091	44	43	31	1
S40	female	dark	warm color	Chinese style	Chinese style music	5.675	8	8	8.4	3
S40	female	normal	cool color	European style	Chinese style music	5.345	20	19	4.4	4
S40	female	bright	warm color	Chinese style	Chinese style music	4.911111111	18	18	3.8	6
S40	female	dark	cool color	Chinese style	Chinese style music	6.142857143	7	9	26.9	3
S40	female	dark	warm color	European style	Chinese style music	6.133333333	6	8	21.1	1
S40	female	bright	cool color	European style	Chinese style music	4.24375	16	16	5.2	4
S40	female	normal	warm color	Chinese style	Chinese style music	5.325	12	13	5	6
S40	female	bright	warm color	European style	Chinese style music	4.495	20	19	4.8	4
S40	female	normal	cool color	Chinese style	Chinese style music	5.339130435	23	25	6.8	5
S40	female	normal	warm color	European style	Chinese style music	5.238709677	31	32	8.6	4
S40	female	bright	cool color	Chinese style	European style music	4.466666667	15	15	43.8	4
S40	female	dark	cool color	European style	European style music	6.026666667	15	17	17.4	3
S40	female	dark	warm color	Chinese style	European style music	5.714285714	14	14	29.1	3
S40	female	normal	cool color	European style	European style music	5.455555556	9	10	9.5	4
S40	female	bright	warm color	Chinese style	European style music	4.84375	16	17	40.5	4
S40	female	dark	cool color	Chinese style	European style music	5.8625	16	16	38.2	3
S40	female	dark	warm color	European style	European style music	6.266666667	6	8	25.5	3
S40	female	bright	cool color	European style	European style music	4.95	10	10	4.8	4
S40	female	normal	warm color	Chinese style	European style music	5.327272727	11	11	60.2	6
S40	female	bright	warm color	European style	European style music	4.625	12	13	8.3	6
S40	female	normal	cool color	Chinese style	European style music	5.208	25	26	55.5	6
S40	female	normal	warm color	European style	European style music	5.262962963	27	28	6.5	5
S41	female	bright	cool color	Chinese style	Chinese style music	3.469230769	13	14	12	6
S41	female	dark	cool color	European style	Chinese style music	4.57	10	9	21.3	2
S41	female	dark	warm color	Chinese style	Chinese style music	4.990909091	11	12	10.3	2
S41	female	normal	cool color	European style	Chinese style music	4.25	6	5	8.9	4
S41	female	bright	warm color	Chinese style	Chinese style music	3.813333333	15	15	5.1	6
S41	female	dark	cool color	Chinese style	Chinese style music	4.457142857	7	7	5.9	2
S41	female	dark	warm color	European style	Chinese style music	5	4	6	37.1	1
S41	female	bright	cool color	European style	Chinese style music	4	1	2	61.1	2
S41	female	normal	warm color	Chinese style	Chinese style music	4.1	8	8	10.3	7
S41	female	bright	warm color	European style	Chinese style music	3.3	9	9	4.5	5
S41	female	normal	cool color	Chinese style	Chinese style music	3.972727273	11	10	7.7	6
S41	female	normal	warm color	European style	Chinese style music	3.914285714	14	14	6.6	3
S41	female	bright	cool color	Chinese style	European style music	3.428571429	14	14	73.4	7
S41	female	dark	cool color	European style	European style music	4.5	9	9	9	1
S41	female	dark	warm color	Chinese style	European style music	4.854545455	11	12	43.6	2
S41	female	normal	cool color	European style	European style music	4.25	2	2	30.3	2
S41	female	bright	warm color	Chinese style	European style music	3.679166667	24	24	210.6	7
S41	female	dark	cool color	Chinese style	European style music	4.85	6	6	45.5	3
S41	female	dark	warm color	European style	European style music	3.57	1	1	-	2
S41	female	bright	cool color	European style	European style music	3.388	11	11	-	3
S41	female	normal	warm color	Chinese style	European style music	4.688888889	9	8	35.1	5
S41	female	bright	warm color	European style	European style music	3.488888889	9	9	14.6	4
S41	female	normal	cool color	Chinese style	European style music	4.05	10	10	43.7	6
S41	female	normal	warm color	European style	European style music	3.957142857	7	5	8.2	4
S42	female	bright	cool color	Chinese style	Chinese style music	4.865116279	43	41	11.9	5
S42	female	dark	cool color	European style	Chinese style music	5.966666667	3	6	27.5	1
S42	female	dark	warm color	Chinese style	Chinese style music	5.7	7	7	11.7	1
S42	female	normal	cool color	European style	Chinese style music	5.26	5	5	2.7	2
S42	female	bright	warm color	Chinese style	Chinese style music	4.85	6	6	6.6	4
S42	female	dark	cool color	Chinese style	Chinese style music	5.975	8	8	20.3	2
S42	female	dark	warm color	European style	Chinese style music	5.58	5	6	22.2	1
S42	female	bright	cool color	European style	Chinese style music	4.325	4	4	11.6	6
S42	female	normal	warm color	Chinese style	Chinese style music	5.271428571	7	9	15.6	2
S42	female	bright	warm color	European style	Chinese style music	4.566666667	6	5	6	6
S42	female	normal	cool color	Chinese style	Chinese style music	5.2	21	22	4.3	2
S42	female	normal	warm color	European style	Chinese style music	5.084615385	13	13	7.3	5
S42	female	bright	cool color	Chinese style	European style music	4.466666667	9	8	56.4	4
S42	female	dark	cool color	European style	European style music	5.722222222	9	10	10.9	1
S42	female	dark	warm color	Chinese style	European style music	5.827272727	11	11	117.8	1
S42	female	normal	cool color	European style	European style music	5.015384615	13	13	6.2	2
S42	female	bright	warm color	Chinese style	European style music	4.93	10	10	24.9	3
S42	female	dark	cool color	Chinese style	European style music	5.828571429	7	8	19.2	1
S42	female	dark	warm color	European style	European style music	6.06	5	7	21.6	1
S42	female	bright	cool color	European style	European style music	4.525	8	7	6.8	4
S42	female	normal	warm color	Chinese style	European style music	5.314285714	7	7	6.1	2
S42	female	bright	warm color	European style	European style music	4.6625	8	9	9	6
S42	female	normal	cool color	Chinese style	European style music	5.207142857	14	15	36.6	2
S42	female	normal	warm color	European style	European style music	5.090909091	11	12	10.6	3
S43	female	bright	cool color	Chinese style	Chinese style music	5.147058824	17	17	11	5
S43	female	dark	cool color	European style	Chinese style music	6.0125	8	10	8.1	2
S43	female	dark	warm color	Chinese style	Chinese style music	6.15	10	10	14.6	2
S43	female	normal	cool color	European style	Chinese style music	5.664285714	14	13	3.4	4
S43	female	bright	warm color	Chinese style	Chinese style music	5.511764706	17	19	9.2	5
S43	female	dark	cool color	Chinese style	Chinese style music	6.33	10	11	14.2	1
S43	female	dark	warm color	European style	Chinese style music	6.383333333	12	11	5.1	1
S43	female	bright	cool color	European style	Chinese style music	5.293333333	15	15	6	3
S43	female	normal	warm color	Chinese style	Chinese style music	5.9125	8	9	17.7	6
S43	female	bright	warm color	European style	Chinese style music	5.042105263	19	19	4.9	4
S43	female	normal	cool color	Chinese style	Chinese style music	5.638888889	18	18	6	6
S43	female	normal	warm color	European style	Chinese style music	5.444444444	18	18	10.7	5
S43	female	bright	cool color	Chinese style	European style music	5.109090909	33	34	39.1	5
S43	female	dark	cool color	European style	European style music	6	17	18	8.8	1
S43	female	dark	warm color	Chinese style	European style music	6.266666667	9	12	37.5	3
S43	female	normal	cool color	European style	European style music	5.385714286	14	18	9	6
S43	female	bright	warm color	Chinese style	European style music	5.58	15	15	31.1	6
S43	female	dark	cool color	Chinese style	European style music	6.446153846	13	13	48.1	3
S43	female	dark	warm color	European style	European style music	6.354545455	11	11	5.7	1
S43	female	bright	cool color	European style	European style music	5.247058824	17	17	4	4
S43	female	normal	warm color	Chinese style	European style music	5.8	13	14	27.5	7
S43	female	bright	warm color	European style	European style music	4.87	20	19	3.6	5
S43	female	normal	cool color	Chinese style	European style music	5.908333333	24	25	38.5	6
S43	female	normal	warm color	European style	European style music	5.52	20	20	4.1	6
